# Supplementary material for: In vitro characterization of Trypanosoma cruzi infection dynamics in skeletal and cardiac myotubes models suggests a potential cell-to-cell transmission in mediating cardiac pathology
Source: PLoS Negl Trop Dis. 2024 Jun 24;18(6):e0012288. doi: 10.1371/journal.pntd.0012288 (PMC11226117; doi:10.1371/journal.pntd.0012288)
Supplement: S1 Data — The files allow reproduction of all graphs presented. (ZIP) [file pntd.0012288.s002.zip]

Archive with 10 entries (10 files):
- FigureData/Fig-1B.xlsx
- FigureData/Fig-1C.xlsx
- FigureData/Fig-1D.xlsx
- FigureData/Fig-2B.xlsx
- FigureData/Fig-2C.xlsx
- FigureData/Fig-2D.xlsx
- FigureData/Fig-3.xlsx
- FigureData/Fig-4A.xlsx
- FigureData/Fig-4B.xlsx
- FigureData/Fig-5.xlsx
