# Supplementary material for: In vitro characterization of Trypanosoma cruzi infection dynamics in skeletal and cardiac myotubes models suggests a potential cell-to-cell transmission in mediating cardiac pathology
Source: PLoS Negl Trop Dis. 2024 Jun 24;18(6):e0012288. doi: 10.1371/journal.pntd.0012288 (PMC11226117; doi:10.1371/journal.pntd.0012288)
Supplement: S1 Data — The files allow reproduction of all graphs presented. (ZIP) [file pntd.0012288.s002.zip › FigureData/Fig-1B.xlsx]

## Sheet: Hoja1
		Fig. 1 Panel B
Cell length (µm)	MB	SM	CM
	262.386	409.446	443.76
	275.286	405.834	399.384
	252.634	502.584	454.854
	313.212	456.918	408.93
	237.824	409.704	438.342
	250.518	366.876	396.288
	235.193	408.156	394.998
	229.414	411.51	453.048
	294.894	345.462	403.77
Minimum	229.4	345.5	395
Median	252.6	409.4	408.9
Maximum	313.2	502.6	454.9
Mean	261.3	412.9	421.5
Std. Deviation	28.42	45.75	25.46
Std. Error of Mean	9.473	15.25	8.487
