# Supplementary material for: In vitro characterization of Trypanosoma cruzi infection dynamics in skeletal and cardiac myotubes models suggests a potential cell-to-cell transmission in mediating cardiac pathology
Source: PLoS Negl Trop Dis. 2024 Jun 24;18(6):e0012288. doi: 10.1371/journal.pntd.0012288 (PMC11226117; doi:10.1371/journal.pntd.0012288)
Supplement: S1 Data — The files allow reproduction of all graphs presented. (ZIP) [file pntd.0012288.s002.zip › FigureData/Fig-1C.xlsx]

## Sheet: Hoja1
		Fig. 1 Panel C
Cell area µm2	MB	SM	CM
	20047	27568	35536
	15434	29373	32307
	24231	26123	39619
	16769	25179	30379
	21666	24456	29327
	12566	18058	34284
	21536	21670	32304
	13425	26905	26821
	20699	19012	30525
Minimum	12566	18058	26821
Median	20047	25179	32304
Maximum	24231	29373	39619
Mean	18486	24260	32345
Std. Deviation	4072	3891	3769
Std. Error of Mean	1357	1297	1256
