# Supplementary material for: In vitro characterization of Trypanosoma cruzi infection dynamics in skeletal and cardiac myotubes models suggests a potential cell-to-cell transmission in mediating cardiac pathology
Source: PLoS Negl Trop Dis. 2024 Jun 24;18(6):e0012288. doi: 10.1371/journal.pntd.0012288 (PMC11226117; doi:10.1371/journal.pntd.0012288)
Supplement: S1 Data — The files allow reproduction of all graphs presented. (ZIP) [file pntd.0012288.s002.zip › FigureData/Fig-1D.xlsx]

## Sheet: Hoja1
						Fig. 1 Panel D
		1 nucleus				2 nuclei				3 nuclei
Cell Percentage	MB	SM	CM		MB	SM	CM		MB	SM	CM
	100	80	80		0	20	10		0	0	10
	100	60	90		0	40	10		0	0	0
	100	60	80		0	40	20		0	0	0
	100	80	70		0	10	30		0	10	0
	100	80	90		0	20	10		0	0	0
	100	100	80		0	0	20		0	0	0
	100	90	100		0	10	0		0	0	0
	90	80	90		10	10	10		0	10	0
	100	90	100		0	0	0		0	10	0
Minimum	90	60	70	Minimum	0	0	0	Minimum	0	0	0
Median	100	80	90	Median	0	10	10	Median	0	0	0
Maximum	100	100	100	Maximum	10	40	30	Maximum	0	10	10
Mean	98.89	80	86.67	Mean	1.111	16.67	12.22	Mean	0	3.333	1.111
Std. Deviation	3.333	13.23	10	Std. Deviation	3.333	15	9.718	Std. Deviation	0	5	3.333
Std. Error	1.111	4.41	3.333	Std. Error	1.111	5	3.239	Std. Error	0	1.667	1.111
