# Supplementary material for: In vitro characterization of Trypanosoma cruzi infection dynamics in skeletal and cardiac myotubes models suggests a potential cell-to-cell transmission in mediating cardiac pathology
Source: PLoS Negl Trop Dis. 2024 Jun 24;18(6):e0012288. doi: 10.1371/journal.pntd.0012288 (PMC11226117; doi:10.1371/journal.pntd.0012288)
Supplement: S1 Data — The files allow reproduction of all graphs presented. (ZIP) [file pntd.0012288.s002.zip › FigureData/Fig-2B.xlsx]

## Sheet: Hoja1
		Fig. 2 Panel B
Invasion Efficiency (%)	MB	SM	CM
	0.161	0.172	0.103
	0.148	0.067	0.159
	0.045	0.103	0.223
	0.155	0.271	0.354
	0.207	0.087	0.203
	0.174	0.214	0.18
	0.153	0.125	0.102
	0.109	0.131	0.129
	0.124	0.186	0.115
Minimum	0.045	0.067	0.102
Median	0.153	0.131	0.159
Maximum	0.207	0.271	0.354
Mean	0.1418	0.1507	0.1742
Std. Deviation	0.04577	0.06573	0.08034
Std. Error of Mean	0.01526	0.02191	0.02678
