# Supplementary material for: In vitro characterization of Trypanosoma cruzi infection dynamics in skeletal and cardiac myotubes models suggests a potential cell-to-cell transmission in mediating cardiac pathology
Source: PLoS Negl Trop Dis. 2024 Jun 24;18(6):e0012288. doi: 10.1371/journal.pntd.0012288 (PMC11226117; doi:10.1371/journal.pntd.0012288)
Supplement: S1 Data — The files allow reproduction of all graphs presented. (ZIP) [file pntd.0012288.s002.zip › FigureData/Fig-2C.xlsx]

## Sheet: Hoja1
			Fig. 2 Panel C
Avg. Parasite speed (µm/s)	PT	TRY	MB	SM	CM
	1.03194	10.5457	5.9792	6.3023	6.6062
	0.77112	13.0869	6.57493	6.6886	6.2418
	1.9777	11.0895	6.96956	6.431	6.0457
	0.662256	11.6011	6.10596	6.2433	6.3108
	2.24986	13.1892	5.66849	6.6309	6.4142
	0.852768	10.9441	6.04699	6.9146	7.6394
	2.42948	13.7033	6.13015	5.2167	6.8708
	1.32451	12.3231	5.41876	6.2776	6.7279
	1.24286	11.402	12.3641	11.058	6.455
	1.93234	13.4011	12.8858	11.1822	7.9272
			7.35613	13.7053	8.0247
			9.0468	8.4014	10.0805
			8.68266	12.4027	10.1077
			9.63119	10.6684	10.0984
			7.2518		9.9578
Minimum	0.6623	10.55	5.419	5.217	6.046
Median	1.284	11.96	6.97	6.802	6.871
Maximum	2.429	13.7	12.89	13.71	10.11
Mean	1.447	12.13	7.741	8.437	7.701
Std. Deviation	0.6482	1.153	2.349	2.773	1.588
Std. Error of Mean	0.205	0.3648	0.6066	0.741	0.41
