# Supplementary material for: In vitro characterization of Trypanosoma cruzi infection dynamics in skeletal and cardiac myotubes models suggests a potential cell-to-cell transmission in mediating cardiac pathology
Source: PLoS Negl Trop Dis. 2024 Jun 24;18(6):e0012288. doi: 10.1371/journal.pntd.0012288 (PMC11226117; doi:10.1371/journal.pntd.0012288)
Supplement: S1 Data — The files allow reproduction of all graphs presented. (ZIP) [file pntd.0012288.s002.zip › FigureData/Fig-2D.xlsx]

## Sheet: Hoja1
			Fig. 2 Panel D
MSD exponent	PT	TRY	MB	SM	CM
	1.0625	1.0007	0.98414	0.855	1.0211
	1.01429	0.98195	0.98379	0.9839	1.0257
	1.02857	0.99569	1.0477	1.0002	1.0123
	1.1	1.0278	1.0171	1.0051	1.0047
	1.02857	0.9637	0.99464	1.0058	1.0301
	1.08571	1.0802	1.0117	1.0018	1.0135
	1.02857	1	1.0098	1.0021	1.0376
	1	1.0206	1.1241	1.0246	0.9658
	0.985714	0.99456	0.81225	0.9857	1.0007
	1.04286	1.0029	0.87432	0.9452	0.955
			0.95463	0.9529	0.9699
			0.9	1.0467	0.9634
			0.9551	0.9214	0.9396
			0.96585	0.9559	0.8717
			0.96066		0.8066
Minimum	0.9857	0.9637	0.8123	0.855	0.8066
Median	1.029	1	0.9838	0.993	1.001
Maximum	1.1	1.08	1.124	1.047	1.038
Mean	1.038	1.007	0.9731	0.9776	0.9745
Std. Deviation	0.03613	0.03139	0.07353	0.04856	0.0638
Std. Error of Mean	0.01143	0.009925	0.01898	0.01298	0.01647
