# Supplementary material for: In vitro characterization of Trypanosoma cruzi infection dynamics in skeletal and cardiac myotubes models suggests a potential cell-to-cell transmission in mediating cardiac pathology
Source: PLoS Negl Trop Dis. 2024 Jun 24;18(6):e0012288. doi: 10.1371/journal.pntd.0012288 (PMC11226117; doi:10.1371/journal.pntd.0012288)
Supplement: S1 Data — The files allow reproduction of all graphs presented. (ZIP) [file pntd.0012288.s002.zip › FigureData/Fig-3.xlsx]

## Sheet: Hoja1
	Fig 3
Perdentage of infected cells	Day 1	MB	ME	MC		Day 2	MB	ME	MC		Day 3	MB	ME	MC		Day 4	MB	ME	MC		Day 5	MB	ME	MC		Day 6	MB	ME	MC		Day 7	MB	ME	MC
		0.515464	0.36	0.273224			1.11111	0.692041	1.14942			0.5	0.680272	1.23077			0.380952	1.64835	0.75188			0.744879	0.980392	2.31788			1.62749	2.2831	5.98802			0.958466	4.568	12.4413
		0.531915	0.194175	0			0.408163	0.179	1.07527			1.19403	0.59	0.78329			0.391389	0.994318	1.99203			1.27186	1.21396	1.22449			0.48	2.52252	1.94346			4.11585	2.025	17.893
		0.546448	0.378072	0.314465			0	0.409	1.266			0.708	0.647249	0.753769			0.784314	1.64949	1.3468			0.81	2.09003	1.35593			4.61829	1.52225	5.379			6.05263	2.78207	9.44882
	Minimum	0.5155	0.1942	0		Minimum	0	0.179	1.075		Minimum	0.5	0.59	0.7538		Minimum	0.381	0.9943	0.7519		Minimum	0.7449	0.9804	1.224		Minimum	0.48	1.522	1.943		Minimum	0.9585	2.025	9.449
	Median	0.5319	0.36	0.2732		Median	0.4082	0.409	1.149		Median	0.708	0.6472	0.7833		Median	0.3914	1.648	1.347		Median	0.81	1.214	1.356		Median	1.627	2.283	5.379		Median	4.116	2.782	12.44
	Maximum	0.5464	0.3781	0.3145		Maximum	1.111	0.692	1.266		Maximum	1.194	0.6803	1.231		Maximum	0.7843	1.649	1.992		Maximum	1.272	2.09	2.318		Maximum	4.618	2.523	5.988		Maximum	6.053	4.568	17.89
	Mean	0.5313	0.3107	0.1959		Mean	0.5064	0.4267	1.164		Mean	0.8007	0.6392	0.9226		Mean	0.5189	1.431	1.364		Mean	0.9422	1.428	1.633		Mean	2.242	2.109	4.437		Mean	3.709	3.125	13.26
	Std. Deviation	0.0155	0.1014	0.1709		Std. Deviation	0.562	0.257	0.09615		Std. Deviation	0.3562	0.04567	0.2673		Std. Deviation	0.2299	0.3779	0.6202		Std. Deviation	0.2873	0.585	0.597		Std. Deviation	2.136	0.5223	2.181		Std. Deviation	2.571	1.306	4.281
	Std. Error	0.00895	0.05852	0.09867		Std. Error	0.3245	0.1484	0.05551		Std. Error	0.2056	0.02637	0.1543		Std. Error	0.1327	0.2182	0.3581		Std. Error	0.1659	0.3378	0.3447		Std. Error	1.233	0.3015	1.259		Std. Error	1.485	0.7539	2.472
