# Supplementary material for: In vitro characterization of Trypanosoma cruzi infection dynamics in skeletal and cardiac myotubes models suggests a potential cell-to-cell transmission in mediating cardiac pathology
Source: PLoS Negl Trop Dis. 2024 Jun 24;18(6):e0012288. doi: 10.1371/journal.pntd.0012288 (PMC11226117; doi:10.1371/journal.pntd.0012288)
Supplement: S1 Data — The files allow reproduction of all graphs presented. (ZIP) [file pntd.0012288.s002.zip › FigureData/Fig-4A.xlsx]

## Sheet: Hoja1
	Fig. 4 panel A
		DAY 1					DAY 2					DAY 3				DAY 4					DAY 5				DAY 6				DAY 7
Parasite load/Cell	MB	SM	CM			MB	SM	CM			MB	SM	CM		MB	SM	CM			MB	SM	CM		MB	SM	CM		MB	SM	CM
	1	1	2			1	1	1			1	1	3		4	10	36			4	1	1		5	7	1		1	57	1
	1	1	1			1	1	1			20	1	2		1	2	55			10	21	3		1	3	1		1	2	1
	1	1				1	1				1	1	2		1	7	1			13	3	13		2	10	2		1	7	8
	1	1				2	2				1	2	2		1	23	1			6	4	1		1	3	2		1	1	7
	1	1									1	4	1		1	1	1			18	6	2		1	3	6		1	2	5
											1	5	1			4	1			25	1	3		11	3	43		1	1	2
													8			4	1			2	1	15		4	12	30		1	3	3
																9	1			1	9	1		2	1	1		4	2	2
																28	2			36	7	1		16	4	1		14	2	2
																10				9	2	1		32	3	4		9	11	1
																27				1	3	1		1	11	1		2	1	3
																16				1	1	1		17	7	2		7	4	3
																21				1	1	1		1	19	2		1	24	3
Minimum	1	1	1		Minimum	1	1	1		Minimum	1	1	1			4				1	1	8		7	7	1		1	5	3
Median	1	1	1.5		Median	1	1	1		Median	1	1.5	2			6				1	1			2	8	3		2	7	6
Maximum	1	1	2		Maximum	2	2	1		Maximum	20	5	8			7				3	30			2	7	9		1	1	5
Mean	1	1	1.5		Mean	1.25	1.25	1		Mean	4.167	2.333	2.714			4				10	5			2	4	1		2	1	30
Std. Deviation	0	0	0.7071		Std. Deviation	0.5	0.5	0		Std. Deviation	7.757	1.751	2.43			1					1			2	2	12		1	1	1
Std. Error of Mean	0	0	0.5		Std. Error of Mean	0.25	0.25	0		Std. Error of Mean	3.167	0.7149	0.9184			1					12			2	9	2		1	19	1
																1					12			2	10	2		1	4	3
																2					11			15	1	2		1	1	3
																1					5			1	11	2		1	1	6
																3					21			1	4	2		37	1	3
																1					23			4	2	2		1	19	3
																					30			7	13	25		1	4	28
																					26			3	7	8		2	1	11
																					1			4	19	21		2	1	1
																								1	13	2		1	1	1
														Minimum	1	1	1		Minimum	1	1	1		1	46	1		1	1	1
														Median	1	4	1		Median	4	5	1		1	1	3		1	1	1
														Maximum	4	28	55		Maximum	36	30	15		3	9	2		4	2	1
														Mean	1.6	8.042	11		Mean	8.353	8.852	3.714		4	45	1		13	1	1
														Std. Deviation	1.342	8.569	20.13		Std. Deviation	9.937	9.694	4.762		4	51	5		7	4	1
														Std. Error of Mean	0.6	1.749	6.71		Std. Error of Mean	2.41	1.866	1.273		4	1	1		2	7	1
																								14	2	2		9	14	1
																								1	14			1	8	2
																								2	12			1	3	2
																								3	1			2	1	2
																								5	47			1	2	2
																								1	6			2	39	2
																								1	14			1	6	2
																								2	4			1		3
																								19	17			1		3
																								2				1		7
																								2				1		6
																								1				30		4
																								5						7
																								3						4
																								3						2
																								6						51
																								4						26
																								1						29
																								3						10
																								2						15
																								2						1
																								2						4
																								2						2
																								2						2
																								4						2
																								25						2
																								2						5
																								1						1
																								1						12
																								6						13
																								2						6
																								1						5
																								2						12
																								1						7
																								1						3
																								1						4
																								1						2
																								2						9
																								1						5
																								1						1
																								1						17
																														19
																														8
																							Minimum	1	1	1				4
																							Median	2	7	2				1
																							Maximum	32	51	43				4
																							Mean	4.093	11	5.857				4
																							Std. Deviation	5.667	12.77	9.487				30
																							Std. Error of Mean	0.6543	1.948	1.604				2
																														3
																														1
																														5
																														2
																														1
																														3
																														3
																														6
																														8
																														7
																														2
																														9
																														4
																														6
																														1
																														1
																														1
																														21
																														1
																														1
																														4
																														3
																														66
																														1
																														10
																														1
																														1
																														11
																														1
																														5
																														1
																														1
																														1
																											Minimum	1	1	1
																											Median	1	2	3
																											Maximum	37	57	66
																											Mean	3.87	6.659	6.129
																											Std. Deviation	7.145	11.14	9.463
																											Std. Error of Mean	1.053	1.739	0.8786
