# Supplementary material for: In vitro characterization of Trypanosoma cruzi infection dynamics in skeletal and cardiac myotubes models suggests a potential cell-to-cell transmission in mediating cardiac pathology
Source: PLoS Negl Trop Dis. 2024 Jun 24;18(6):e0012288. doi: 10.1371/journal.pntd.0012288 (PMC11226117; doi:10.1371/journal.pntd.0012288)
Supplement: S1 Data — The files allow reproduction of all graphs presented. (ZIP) [file pntd.0012288.s002.zip › FigureData/Fig-4B.xlsx]

## Sheet: Hoja1
					Fig 4 Panel B
			Amastigotes				Trypomastigotes
Free parasite count/ml		MB	SM	CM		MB	SM	CM				MB	SM	CM		MB	SM	CM				MB	SM	CM		MB	SM	CM
		3889	3889	6667		2777.78	1666.67	3888.89				4444	10000	7222		3333.33	1155.56	555.556				11111	12222	15000		2777.78	2777.78	555.556
	Day 5	5556	6667	10556		555.6	1667	555.6			Day 6	7222	6667	9444		1667	555.7	1111				11111	10556	13889		1111	1111	1667
		8889	7222	5556		1111.1	1111.1	2222.2				3333	6667	7222		2777.8	1655.5	1666.7			Day 7	13333	10000	12222		2500	2777.8	2222.2
		3889	8333	5556		555.556	555.556	0				7777.8	6111.1	6666.7		2222.22	0	555.556				10000	5000	9444.4		555.556	1666.67	1666.67
		5556	6667	6667		1111.1	0	1666.7				5000	6666.7	8888.9		2222.22	1111.11	555.556				12222	7777.8	7777.8		1666.67	2777.78	2777.78
		9444	7222	6111		0	555.6	0				2777.8	4444.4	5555.6		1111.1	1666.7	1111.1				5555.6	7222.2	7222.2		1666.7	2777.8	1666.7
	Minimum	3889	3889	5556		0	0	0			Minimum	2778	4444	5556		1111	0	555.6			Minimum	5556	5000	7222		555.6	1111	555.6
	Median	5556	6945	6389		833.4	833.4	1111			Median	4722	6667	7222		2222	1133	833.3			Median	11111	8889	10833		1667	2778	1667
	Maximum	9444	8333	10556		2778	1667	3889			Maximum	7778	10000	9444		3333	1667	1667			Maximum	13333	12222	15000		2778	2778	2778
	Mean	6204	6667	6852		1019	926	1389			Mean	5092	6759	7500		2222	1024	925.9			Mean	10555	8796	10926		1713	2315	1759
	Std. Deviation	2419	1491	1881		956.9	672.9	1521			Std. Deviation	2031	1806	1438		785.6	648.8	453.6			Std. Deviation	2699	2616	3252		831.8	738.5	738.4
	Std. Error	987.7	608.5	768		390.6	274.7	621.1			Std. Error	829.2	737.3	587		320.7	264.9	185.2			Std. Error	1102	1068	1328		339.6	301.5	301.5
