# Supplementary material for: In vitro characterization of Trypanosoma cruzi infection dynamics in skeletal and cardiac myotubes models suggests a potential cell-to-cell transmission in mediating cardiac pathology
Source: PLoS Negl Trop Dis. 2024 Jun 24;18(6):e0012288. doi: 10.1371/journal.pntd.0012288 (PMC11226117; doi:10.1371/journal.pntd.0012288)
Supplement: S1 Data — The files allow reproduction of all graphs presented. (ZIP) [file pntd.0012288.s002.zip › FigureData/Fig-5.xlsx]

## Sheet: Hoja1
			Fig 6
Percentage of infected cells		MB		SM		CM				MB		SM		CM				MB		SM		CM				MB		SM		CM				MB		SM		CM				MB		SM		CM
	Day 1	Experimental	Simulation	Experimental	Simulation	Experimental	Simulation			Experimental	Simulation	Experimental	Simulation	Experimental	Simulation			Experimental	Simulation	Experimental	Simulation	Experimental	Simulation			Experimental	Simulation	Experimental	Simulation	Experimental	Simulation			Experimental	Simulation	Experimental	Simulation	Experimental	Simulation			Experimental	Simulation	Experimental	Simulation	Experimental	Simulation
		0.531	0.531	0.311	0.311	0.196	0.75		Day 2	0.506	0.603	0.427	0.435	1.164	0.78		Day 3	0.801	0.771	0.639	0.717	0.923	0.787		Day 4	0.519	1.098	1.431	1.288	1.364	0.939		Day 5	0.942	1.648	1.428	1.686	1.633	1.391		Day 6	2.242	2.496	2.109	2.33	4.437	3.95		Day 7
		0.547	0.531	0.412	0.412	0.367	0.75			1.068	0.61	0.684	0.692	1.26	0.784			1.157	0.783	0.685	0.763	1.19	0.791			0.749	1.12	1.809	1.666	1.984	0.947			1.229	1.67	2.013	2.271	2.23	1.42			4.378	2.53	2.631	2.852	6.618	4.03
		0.515	0.531	0.21	0.311	0.025	0.75			-0.056	0.596	0.17	0.427	1.068	0.776			0.445	0.759	0.593	0.701	0.656	0.783			0.289	1.08	1.053	1.263	0.744	0.931			0.655	1.62	0.843	1.651	1.036	1.36			0.106	2.46	1.587	2.283	2.256	3.87
	Minimum	0.515	0.531	0.21	0.311	0.025	0.75		Minimum	-0.056	0.596	0.17	0.427	1.068	0.776		Minimum	0.445	0.759	0.593	0.701	0.656	0.783		Minimum	0.289	1.08	1.053	1.263	0.744	0.931		Minimum	0.655	1.62	0.843	1.651	1.036	1.36		Minimum	0.106	2.46	1.587	2.283	2.256	3.87		Minimum
	Median	0.531	0.531	0.311	0.311	0.196	0.75		Median	0.506	0.603	0.427	0.435	1.164	0.78		Median	0.801	0.771	0.639	0.717	0.923	0.787		Median	0.519	1.098	1.431	1.288	1.364	0.939		Median	0.942	1.648	1.428	1.686	1.633	1.391		Median	2.242	2.496	2.109	2.33	4.437	3.95		Median
	Maximum	0.547	0.531	0.412	0.412	0.367	0.75		Maximum	1.068	0.61	0.684	0.692	1.26	0.784		Maximum	1.157	0.783	0.685	0.763	1.19	0.791		Maximum	0.749	1.12	1.809	1.666	1.984	0.947		Maximum	1.229	1.67	2.013	2.271	2.23	1.42		Maximum	4.378	2.53	2.631	2.852	6.618	4.03		Maximum
	Mean	0.531	0.531	0.311	0.3447	0.196	0.75		Mean	0.506	0.603	0.427	0.518	1.164	0.78		Mean	0.801	0.771	0.639	0.727	0.923	0.787		Mean	0.519	1.099	1.431	1.406	1.364	0.939		Mean	0.942	1.646	1.428	1.869	1.633	1.39		Mean	2.242	2.495	2.109	2.488	4.437	3.95		Mean
	Std. Deviation	0.016	0	0.101	0.05831	0.171	0		Std. Deviation	0.562	0.007	0.257	0.1507	0.096	0.004		Std. Deviation	0.356	0.012	0.046	0.03219	0.267	0.004		Std. Deviation	0.23	0.02003	0.378	0.2258	0.62	0.008		Std. Deviation	0.287	0.02506	0.585	0.3483	0.597	0.03001		Std. Deviation	2.136	0.035	0.522	0.3158	2.181	0.08		Std. Deviation
	Std. Error	0.009238	0	0.05831	0.03367	0.09873	0		Std. Error	0.3245	0.004041	0.1484	0.08703	0.05543	0.002309		Std. Error	0.2055	0.006928	0.02656	0.01858	0.1542	0.002309		Std. Error	0.1328	0.01157	0.2182	0.1304	0.358	0.004619		Std. Error	0.1657	0.01447	0.3377	0.2011	0.3447	0.01732		Std. Error	1.233	0.02021	0.3014	0.1823	1.259	0.04619		Std. Error
	Day 7	3.709	3.649	3.125	3.01	13.261	13.792
		6.28	3.7	4.431	4.316	17.542	14
		1.138	3.6	1.819	2.956	8.98	13.6
	Minimum	1.138	3.6	1.819	2.956	1.819	2.956
	Maximum	6.28	3.7	4.431	4.316	17.54	14
	Mean	3.709	3.65	3.125	3.427	8.193	8.612
	Std. Deviation	2.571	0.05	1.168	0.6888	6.232	5.702
	Std. Error	1.484	0.02887	0.4769	0.2812	2.544	2.328
[truncated: 6 more columns]
